# Supplementary material for: Individual Monitoring of Activity and Lameness in Conventional and Slower-Growing Breeds of Broiler Chickens Using Accelerometers
Source: Animals (Basel). 2023 Apr 22;13(9):1432. doi: 10.3390/ani13091432 (PMC10177109; doi:10.3390/ani13091432)
Supplement: Supplementary file 1 [file animals-13-01432-s001.zip]

Archive with 1 entries (1 files):
- animals-2296593-supplementary.pdf
